# Supplementary material for: Apple endophyte community in relation to location, scion and rootstock genotypes and susceptibility to European canker
Source: FEMS Microbiol Ecol. 2021 Oct 2;97(10):fiab131. doi: 10.1093/femsec/fiab131 (PMC8497447; doi:10.1093/femsec/fiab131)
Supplement: fiab131_Supplemental_Files [file fiab131_supplemental_files.zip]

Archive with 11 entries (11 files):
- Supplementary Data_Table S2_reviewed.xlsx
- Supplementary Data_Table S3_reviewed.xlsx
- Supplementary_Data_descriptions_reviewed.docx
- Supplementary_Data_Figure_S1_reviewed_v2.jpg
- Supplementary_Data_Figure_S2_600dpi.jpg
- Supplementary_Data_Figure_S3_reviewed.jpg
- Supplementary_Data_Figure_S4_600dpi.jpg
- Supplementary_Data_Figure_S5_reviewed.jpg
- Supplementary_Data_Figure_S6_reviewed.jpg
- Supplementary_Data_Figure_S7_reviewed.jpg
- Supplementary_Data_Table_S1.docx
