# Supplementary material for: Apple endophyte community in relation to location, scion and rootstock genotypes and susceptibility to European canker
Source: FEMS Microbiol Ecol. 2021 Oct 2;97(10):fiab131. doi: 10.1093/femsec/fiab131 (PMC8497447; doi:10.1093/femsec/fiab131)
Supplement: fiab131_Supplemental_Files [file fiab131_supplemental_files.zip › Supplementary Data_Table S2_reviewed.xlsx]

## Sheet: differential OTUs
Fungal ITS
	DESeq2 Analysis				UTAX taxonomical annotation														BLASTn taxonomical annotation (September 2020)
OTU ID	Mean normalised count	log2(Fold Change)	Standard Error	Adjusted p value (BH)	Division	confidence for Division	Phylum	confidence for Phylum	Class	confidence for Class	Order	confidence for Order	Family	confidence for Family	Genus	confidence for Genus	Species	confidence for Species	Top hit	Accession	e-value	Query coverage	% Identity	Assigned Taxon
Higer relative abundance in resistant scions
OTU4	1785.02	1.51173	0.38229	0.00102138	Fungi	1	Ascomycota	1	Dothideomycetes	1	Dothideales	1	Aureobasidiaceae	1	Aureobasidium	0.97	unknown	0						Aureobasidium sp.
OTU8	850.575	3.19189	0.452125	3.55e-10	Fungi	1	Basidiomycota	1	Microbotryomycetes	1	Sporidiobolales	1	Sporidiobolaceae	1	Rhodotorula	0.97	unknown	0						Rhodotorula sp.
OTU6	726.541	1.17957	0.26123	0.000112161	Fungi	1	Basidiomycota	0.46	Tremellomycetes	0.2116	Holtermanniales	0.0973	Holtermanniales_fam_Incertae_sedis	0.0448	Holtermanniella	0.0206	Holtermanniella_takashimae_SH1610809.08FU	0.0095						Fungi
OTU16	214.194	1.62999	0.296121	1.97e-06	Fungi	1	Ascomycota	1	Dothideomycetes	1	Pleosporales	1	Pleosporaceae	1	Stemphylium	1	unknown	0						Stemphylium sp.
OTU26	57.4216	3.1809	1.154	0.0401545	Fungi	1	Basidiomycota	0.94	Ustilaginomycetes	0.8836	Ustilaginales	0.8306	Ustilaginaceae	0.7807	Kalmanozyma	0.7261	Kalmanozyma_fusiformata_SH1544700.08FU	0.6753	Kalmanozyma fusiformata	NR_154094.1	3e-126	100	100	Kalmanozyma sp.
OTU362	14.2689	1.59546	0.505012	0.0145465	Fungi	1	Ascomycota	0.58	Dothideomycetes	0.3364	Dothideales	0.1076	Aureobasidiaceae	0.0344	Aureobasidium	0.011	unknown	0	Cladosporium sp.	MT636972.1	7e-123	100	99.2	Dothideomycetes
OTU52	8.02787	3.48934	1.11035	0.0145465	Fungi	1	Basidiomycota	1	Exobasidiomycetes	1	Entylomatales	0.9	unknown	0	unknown	0	unknown	0						Entylomatales
OTU114	3.26622	3.51556	1.07264	0.0101409	Fungi	1	Ascomycota	1	Dothideomycetes	1	Capnodiales	1	Dissoconiaceae	1	Dissoconium	1	Dissoconium_eucalypti_SH1930245.08FU	0.86						Dissoconium sp.
Lower relative abundance in resistant scions
OTU5	1185.27	-3.19598	0.659115	2.4e-05	Fungi	1	Basidiomycota	0.86	Tremellomycetes	0.7396	Tremellales	0.6361	Bulleribasidiaceae	0.547	Vishniacozyma	0.4704	unknown	0	Vishniacozyma victoriae	MK793829.1	3e-126	100	100	Vishniacozyma sp.
OTU9	506.173	-1.67433	0.453864	0.00266344	Fungi	1	Basidiomycota	0.57	Tremellomycetes	0.3249	Filobasidiales	0.1787	Filobasidiaceae	0.0983	Filobasidium	0.0541	Filobasidium_floriforme_SH2525150.08FU	0.0292	Filobasidium floriforme	KT809035.1	3e-126	100	100	Filobasidium sp.
OTU11	460.931	-2.45151	0.502698	2.3e-05	Fungi	1	Basidiomycota	0.99	Tremellomycetes	0.9801	Filobasidiales	0.9703	Filobasidiaceae	0.9606	Filobasidium	0.951	Filobasidium_wieringae_SH1631613.08FU	0.9415						Filobasidium sp.
OTU10	416.164	-1.59003	0.557539	0.030859	Fungi	1	Basidiomycota	1	Tremellomycetes	1	Tremellales	1	Bulleribasidiaceae	1	Dioszegia	1	Dioszegia_hungarica_SH1609774.08FU	0.88						Dioszegia sp.
OTU14	394.162	-1.28734	0.419429	0.0172407	Fungi	1	Basidiomycota	0.75	Tremellomycetes	0.5625	Filobasidiales	0.4219	Filobasidiaceae	0.3164	Filobasidium	0.2373	Filobasidium_floriforme_SH2525150.08FU	0.178	Filobasidium floriforme	KT809070.1	2e-124	100	99.6	Filobasidium sp.
OTU61	221.737	-2.68024	0.661333	0.000718704	Fungi	1	Basidiomycota	1	Tremellomycetes	1	Tremellales	1	Bulleribasidiaceae	1	Vishniacozyma	1	Vishniacozyma_carnescens_SH1528208.08FU	0.71						Vishniacozyma sp.
OTU19	155.095	-3.65933	0.680555	3.23e-06	Fungi	1	Basidiomycota	0.97	Tremellomycetes	0.9312	Tremellales	0.8846	Phaeotremellaceae	0.8316	Gelidatrema	0.7817	Gelidatrema_spencermartinsiae_SH1557911.08FU	0.7348						Gelidatrema sp.
OTU22	149.675	-1.69492	0.57379	0.0230464	Fungi	1	Basidiomycota	0.99	unknown	0	unknown	0	unknown	0	unknown	0	unknown	0						Basidiomycota
OTU20	137.281	-2.46823	0.479445	9.34e-06	Fungi	1	Basidiomycota	1	Tremellomycetes	1	Filobasidiales	1	Filobasidiaceae	1	Filobasidium	1	Filobasidium_chernovii_SH1820842.08FU	0.93						Filobasidium sp.
OTU27	79.8586	-3.578	0.714294	1.66e-05	Fungi	1	Basidiomycota	1	Tremellomycetes	0.99	Tremellales	0.9801	Bulleraceae	0.7841	Genolevuria	0.6194	Genolevuria_amylolytica_SH1574509.08FU	0.3593	Genolevuria amylolytica	KY103459.1	7e-118	100	98	Genolevuria sp.
OTU24	45.9561	-2.52455	0.823992	0.0172407	Fungi	1	unknown	0	unknown	0	unknown	0	unknown	0	unknown	0	unknown	0						Fungi
OTU644	41.4637	-4.59857	0.78676	3.6e-07	Fungi	1	Basidiomycota	0.86	Tremellomycetes	0.7396	Tremellales	0.6361	Bulleribasidiaceae	0.5406	Vishniacozyma	0.4596	unknown	0						Tremellomycetes
OTU29	34.1675	-2.0843	0.59578	0.00474678	Fungi	1	Basidiomycota	1	Tremellomycetes	0.99	Tremellales	0.9801	Tremellaceae	0.8135	Bulleromyces	0.6752	Bulleromyces_albus_SH1574527.08FU	0.5604	Bullera alba	MK267490.1	3e-126	100	100	Bulleromyces sp.
OTU32	22.6248	-3.30377	0.908826	0.00311384	Fungi	1	Basidiomycota	1	Tremellomycetes	1	Tremellales	1	Bulleribasidiaceae	0.72	Dioszegia	0.5184	unknown	0	Dioszegia crocea	MN128839.1	3e-126	100	100	Dioszegia sp.
OTU31	17.5425	-2.79859	0.792562	0.0044079	Fungi	1	unknown	0	unknown	0	unknown	0	unknown	0	unknown	0	unknown	0						Fungi
OTU36	14.6756	-3.35543	0.821755	0.000675658	Fungi	1	Basidiomycota	0.9	Tremellomycetes	0.81	Filobasidiales	0.729	Filobasidiaceae	0.6561	Filobasidium	0.5905	Filobasidium_oeirense_SH2076848.08FU	0.5314	Filobasidium oeirense	KY103438.1	3e-126	100	100	Filobasidium sp.
OTU42	11.0741	-3.59418	0.837046	0.000287665	Fungi	1	Basidiomycota	1	Tremellomycetes	1	Tremellales	1	Rhynchogastremataceae	0.99	Papiliotrema	0.9801	Papiliotrema_frias_SH1650816.08FU	0.9703	Papiliotrema frias	MN077497.1	3e-126	100	100	Papiliotrema sp.
OTU44	9.3519	-5.03695	1.02003	2.1e-05	Fungi	1	Basidiomycota	1	unknown	0	unknown	0	unknown	0	unknown	0	unknown	0						Basidiomycota
OTU66	5.45652	-7.357	2.34529	0.0145465	Fungi	1	Basidiomycota	1	Exobasidiomycetes	1	Entylomatales	1	unknown	0	unknown	0	unknown	0						Entylomatales
OTU71	4.03368	-5.32004	1.08639	2.3e-05	Fungi	1	Basidiomycota	0.98	Tremellomycetes	0.9604	Tremellales	0.9412	unknown	0	unknown	0	unknown	0						Tremellales
OTU82	2.70366	-3.58872	1.33926	0.0490608	Fungi	1	Basidiomycota	1	Tremellomycetes	1	Tremellales	1	unknown	0	unknown	0	unknown	0						Tremellales
OTU103	2.20329	-11.866	2.02574	3.6e-07	Fungi	1	Ascomycota	0.99	Sordariomycetes	0.9801	Hypocreales	0.9605	unknown	0	unknown	0	unknown	0						Hypocreales
OTU596	0.7974	-18.0169	5.93443	0.0182378	Fungi	1	Basidiomycota	0.85	Tremellomycetes	0.289	unknown	0	unknown	0	unknown	0	unknown	0						Basidiomycota
Bacterial 16S rRNA gene
	DESeq2 Analysis				UTAX taxonomical annotation														BLASTn taxonomical annotation (September 2020)
OTU ID	Mean normalised count	log2(Fold Change)	Standard Error	Adjusted p value (BH)	Division	confidence for Division	Phylum	confidence for Phylum	Class	confidence for Class	Order	confidence for Order	Family	confidence for Family	Genus	confidence for Genus	Species	confidence for Species	Top hit	Accession	e-value	Query coverage	% Identity	Assigned Taxon
Lower relative abundance in resistant scions
OTU3	80.4108	-5.16926	0.743532	3.59e-11	Bacteria	1	Proteobacteria	1	Alphaproteobacteria	1	Sphingomonadales	1	Sphingomonadaceae	1	Sphingomonas	1	unknown	0						Sphingomonas sp.
OTU8	56.4326	-4.00615	0.645368	3.23e-09	Bacteria	1	Proteobacteria	1	Alphaproteobacteria	1	Sphingomonadales	1	Sphingomonadaceae	1	Sphingomonas	1	unknown	0						Sphingomonas sp.
OTU4	26.2152	-3.83426	0.715946	3.2e-07	Bacteria	1	Actinobacteria	1	Actinobacteria	1	Actinomycetales	1	Microbacteriaceae	1	Curtobacterium	0.58	unknown	0	Curtobacterium	MN989053.1	0	100		Curtobacterium sp.
OTU7	16.6413	-3.89141	0.673098	3.65e-08	Bacteria	1	Proteobacteria	1	Betaproteobacteria	1	Burkholderiales	1	Oxalobacteraceae	1	Massilia	0.81	unknown	0						Massilia sp.
OTU5	16.0812	-1.4516	0.521941	0.0116067	Bacteria	1	Proteobacteria	1	Gammaproteobacteria	1	Pseudomonadales	1	Pseudomonadaceae	1	Pseudomonas	1	unknown	0						Pseudomonas sp.
OTU45	13.6306	-3.41324	0.59278	3.65e-08	Bacteria	1	Proteobacteria	1	Gammaproteobacteria	1	Pseudomonadales	1	Pseudomonadaceae	1	Pseudomonas	1	unknown	0						Pseudomonas sp.
OTU13	13.4922	-14.1182	1.05911	4.63e-39	Bacteria	1	Bacteroidetes	1	Cytophagia	1	Cytophagales	1	Cytophagaceae	1	Hymenobacter	1	unknown	0						Hymenobacter sp.
OTU17	8.47565	-3.34165	1.10431	0.00675841	Bacteria	1	Bacteroidetes	1	Cytophagia	1	Cytophagales	1	Cytophagaceae	1	Hymenobacter	1	unknown	0						Hymenobacter sp.
OTU18	7.93629	-4.33356	1.08555	0.000218348	Bacteria	1	Bacteroidetes	1	Cytophagia	1	Cytophagales	1	Cytophagaceae	1	Hymenobacter	1	unknown	0						Hymenobacter sp.
OTU6	7.12594	-2.32777	0.814653	0.00985746	Bacteria	1	Actinobacteria	1	Actinobacteria	1	Actinomycetales	1	Microbacteriaceae	1	Frondihabitans	0.75	unknown	0						Frondihabitans sp.
OTU9	6.97845	-1.8402	0.841369	0.0490181	Bacteria	1	Proteobacteria	1	Alphaproteobacteria	1	Rhizobiales	1	Methylobacteriaceae	0.99	Methylobacterium	0.9801	unknown	0						Methylobacterium sp.
OTU33	6.41402	-2.31772	1.07324	0.0490181	Bacteria	1	Bacteroidetes	1	Cytophagia	1	Cytophagales	1	Cytophagaceae	1	Hymenobacter	1	unknown	0						Hymenobacter sp.
OTU16	5.81747	-2.72754	0.921864	0.00772285	Bacteria	1	Proteobacteria	1	Alphaproteobacteria	1	Rhizobiales	0.99	Rhizobiales_incertae_sedis	0.1188	Bauldia	0.0143	unknown	0						Rhizobiales
OTU11	5.01139	-3.77855	1.23493	0.0066459	Bacteria	1	Proteobacteria	1	Betaproteobacteria	1	Burkholderiales	1	Oxalobacteraceae	1	Massilia	0.95	unknown	0						Massilia sp.
OTU27	3.93461	-2.0918	0.899924	0.0383489	Bacteria	1	Proteobacteria	1	Betaproteobacteria	1	Burkholderiales	1	Oxalobacteraceae	0.99	Massilia	0.9504	unknown	0						Massilia sp.
OTU10	3.87688	-11.3696	1.18576	1.34e-20	Bacteria	1	Proteobacteria	1	Alphaproteobacteria	1	Rhizobiales	1	Methylobacteriaceae	1	Methylobacterium	1	unknown	0						Methylobacterium sp.
OTU29	3.21688	-2.66283	1.23479	0.0490181	Bacteria	1	Bacteroidetes	1	Cytophagia	1	Cytophagales	1	Cytophagaceae	1	Hymenobacter	1	unknown	0						Hymenobacter sp.
OTU40	1.35735	-2.51417	1.08466	0.0383489	Bacteria	1	Actinobacteria	1	Actinobacteria	1	Actinomycetales	1	Microbacteriaceae	1	Rathayibacter	0.96	unknown	0						Rathayibacter sp.
OTU103	1.07784	-13.8255	2.03961	9.11e-11	Bacteria	1	Bacteroidetes	1	Cytophagia	1	Cytophagales	1	Cytophagaceae	1	Hymenobacter	1	unknown	0						Hymenobacter sp.
