# Supplementary material for: Apple endophyte community in relation to location, scion and rootstock genotypes and susceptibility to European canker
Source: FEMS Microbiol Ecol. 2021 Oct 2;97(10):fiab131. doi: 10.1093/femsec/fiab131 (PMC8497447; doi:10.1093/femsec/fiab131)
Supplement: fiab131_Supplemental_Files [file fiab131_supplemental_files.zip › Supplementary Data_Table S3_reviewed.xlsx]

## Sheet: DESeq2 contrast results
Summary of bacterial and fungal OTUs before filtering, after DESeq2 independent filtering and with significant differential relative abundance in Robust 5 compared to other scion genotypes via DESeq2 analysis
					Number of OTUs
					Bacteria a		Fungi
Before DESeq2 filtering					113		706
After DESeq2 independent filtering					106 (93.8%)		254 (36.0%)
With Benjamini-Hochberg adjusted p-value < 0.05					20 (17.7%)		46 (6.5%)
a: bacterial OTUs after removal of chloroplast and mitochondrial OUTs.

## Sheet: differential OTUs Robusta5-all
List of fungal and bacterial OTUs with significantly different relative abundance in Robusta 5 compared to all other cultivars
OTUs which did not have different relative abundance in the comparison between Resistant and Susceptible cultivars are marked with * (see last column)
Fungal ITS
	DESeq2 Analysis				UTAX taxonomical annotation														BLASTn taxonomical annotation (June 2021)
OTU ID	Mean normalised count	log2(Fold Change)	Standard Error	Adjusted p value (BH)	Division	confidence for Division	Phylum	confidence for Phylum	Class	confidence for Class	Order	confidence for Order	Family	confidence for Family	Genus	confidence for Genus	Species	confidence for Species	Top hit	Accession	e-value	Query coverage	% Identity	Assigned Taxon	Not found in the comparison Resistant vs Susceptible cultivars
Higer relative abundance in Robusta 5
OTU2	4748.86	0.639768	0.226963	0.0298614	Fungi	1	Ascomycota	0.95	Dothideomycetes	0.5795	Pleosporales	0.3535	Pleosporaceae	0.1732	Alternaria	0.0849	unknown	0	Alternaria alternata	MZ066739.1	5e-126	100	100	Alternaria sp.	*
OTU4	1785.02	1.51764	0.298534	6.2699e-06	Fungi	1	Ascomycota	1	Dothideomycetes	1	Dothideales	1	Aureobasidiaceae	1	Aureobasidium	0.97	unknown	0						Aureobasidium sp.
OTU8	850.575	3.15369	0.352644	4.81017e-17	Fungi	1	Basidiomycota	1	Microbotryomycetes	1	Sporidiobolales	1	Sporidiobolaceae	1	Rhodotorula	0.97	unknown	0						Rhodotorula sp.
OTU13	769.307	0.948875	0.258224	0.00224094	Fungi	1	Ascomycota	1	Dothideomycetes	1	Pleosporales	1	Pleosporaceae	1	Alternaria	1	unknown	0						Alternaria sp.	*
OTU6	726.541	1.56754	0.204159	8.20476e-13	Fungi	1	Basidiomycota	0.46	Tremellomycetes	0.2116	Holtermanniales	0.0973	Holtermanniales_fam_Incertae_sedis	0.0448	Holtermanniella	0.0206	Holtermanniella_takashimae_SH1610809.08FU	0.0095	Cladosporium allicinum	MT573471.1	5e-126	100	100	Fungi
OTU12	491.719	2.34088	0.286824	2.80448e-14	Fungi	1	Basidiomycota	1	Microbotryomycetes	1	Sporidiobolales	1	Sporidiobolaceae	1	Sporobolomyces	0.98	Sporobolomyces_roseus_SH1575126.08FU	0.9408						Sporobolomyces sp.	*
OTU17	237.295	1.2014	0.411279	0.0221469	Fungi	1	Basidiomycota	0.94	Microbotryomycetes	0.4794	Sporidiobolales	0.2445	Sporidiobolaceae	0.1247	unknown	0	unknown	0	Rhodotorula sp. isolate	MK268146.1	5e-126	100	100	Sporidiobolaceae	*
OTU16	214.194	1.3128	0.231563	2.601e-07	Fungi	1	Ascomycota	1	Dothideomycetes	1	Pleosporales	1	Pleosporaceae	1	Stemphylium	1	unknown	0						Stemphylium sp.
OTU26	57.4216	2.43184	0.904515	0.0409762	Fungi	1	Basidiomycota	0.94	Ustilaginomycetes	0.8836	Ustilaginales	0.8306	Ustilaginaceae	0.7807	Kalmanozyma	0.7261	Kalmanozyma_fusiformata_SH1544700.08FU	0.6753	Kalmanozyma fusiformata	NR_154094.1	5e-126	100	100	Kalmanozyma sp.
OTU38	53.8599	18.2214	6.199	0.0214164	Fungi	1	Glomeromycota	0.31	Glomeromycetes	0.093	Glomerales	0.0167	Glomeraceae	0.003	unknown	0	unknown	0						Fungi	*
OTU46	14.3282	1.48155	0.476403	0.0132057	Fungi	1	Ascomycota	0.81	unknown	0	unknown	0	unknown	0	unknown	0	unknown	0						Ascomycota	*
OTU362	14.2689	1.06487	0.407867	0.0477945	Fungi	1	Ascomycota	0.58	Dothideomycetes	0.3364	Dothideales	0.1076	Aureobasidiaceae	0.0344	Aureobasidium	0.011	unknown	0	Cladosporium sp.	MT636972.1	1e-122	100	99.2	Dothideomycetes
OTU75	12.9621	1.57757	0.583833	0.0407013	Fungi	1	Basidiomycota	1	Microbotryomycetes	1	Sporidiobolales	1	Sporidiobolaceae	1	Sporobolomyces	0.71	Sporobolomyces_ruberrimus_SH1575129.08FU	0.5041	Sporobolomyces ruberrimus	KY105527.1	2e-124	100	99.6	Sporobolomyces sp.	*
OTU52	8.02787	2.69106	0.845807	0.0107758	Fungi	1	Basidiomycota	1	Exobasidiomycetes	1	Entylomatales	0.9	unknown	0	unknown	0	unknown	0						Entylomatales
OTU57	7.97698	2.55813	0.560641	6.10308e-05	Fungi	1	Basidiomycota	0.98	Cystobasidiomycetes	0.637	Cystobasidiomycetes_ord_Incertae_sedis	0.3949	Symmetrosporaceae	0.2449	Symmetrospora	0.1518	Symmetrospora_coprosmae_SH2044313.08FU	0.0881						Basidiomycota	*
OTU62	7.54034	17.3596	6.18486	0.0302607	Fungi	1	Basidiomycota	0.83	Microbotryomycetes	0.5893	Microbotryomycetes_ord_Incertae_sedis	0.3654	Chrysozymaceae	0.2265	unknown	0	unknown	0						Basidiomycota	*
OTU80	5.63071	5.29962	0.873859	3.35963e-08	Fungi	1	Ascomycota	1	Dothideomycetes	0.98	Pleosporales	0.9604	Periconiaceae	0.9412	Periconia	0.9224	Periconia_byssoides_SH1573185.08FU	0.9039						Periconia sp.	*
OTU64	4.82777	2.69801	1.00496	0.0409762	Fungi	1	Basidiomycota	0.94	Tremellomycetes	0.8366	Tremellales	0.7362	Bulleribasidiaceae	0.6111	Vishniacozyma	0.4644	Vishniacozyma_dimennae_SH1544135.08FU	0.1347	Cryptococcus dimennae	HG008764.1	6e-105	100	94.88	Vishniacozyma sp.	*
OTU94	4.18316	1.88355	0.535667	0.0038334	Fungi	1	Ascomycota	1	Lecanoromycetes	1	Teloschistales	1	Teloschistaceae	1	Xanthoria	0.98	Xanthoria_coomae_SH1548468.08FU	0.882						Xanthoria sp.	*
OTU130	4.02962	4.31649	0.736495	1.06329e-07	Fungi	1	Ascomycota	0.96	Dothideomycetes	0.912	Pleosporales	0.839	Sporormiaceae	0.7635	Preussia	0.6719	Preussia_persica_SH1645865.08FU	0.5711	Preussia minima	MT573490.1	5e-126	100	100	Preussia sp.	*
OTU114	3.26622	3.24173	0.786302	0.000380358	Fungi	1	Ascomycota	1	Dothideomycetes	1	Capnodiales	1	Dissoconiaceae	1	Dissoconium	1	Dissoconium_eucalypti_SH1930245.08FU	0.86						Dissoconium sp.
OTU182	0.940666	2.90145	0.907383	0.0106659	Fungi	1	Basidiomycota	1	Agaricostilbomycetes	1	Agaricostilbales	1	Kondoaceae	1	Kondoa	1	Kondoa_aeria_SH1522617.08FU	0.99						Kondoa sp.	*
Lower relative abundance in Robusta 5
OTU1	6123.72	-1.31875	0.275837	2.33296e-05	Fungi	1	Basidiomycota	0.85	Tremellomycetes	0.7225	Tremellales	0.6141	Bulleribasidiaceae	0.522	Vishniacozyma	0.4437	unknown	0	Vishniacozyma victoriae	MK794203.1	5e-126	100	100	Vishniacozyma sp.	*
OTU3	2543.44	-2.22272	0.336189	1.38037e-09	Fungi	1	Basidiomycota	1	Tremellomycetes	1	Tremellales	1	Bulleribasidiaceae	1	Vishniacozyma	1	unknown	0						Vishniacozyma sp.	*
OTU5	1185.27	-2.99977	0.520687	1.63213e-07	Fungi	1	Basidiomycota	0.86	Tremellomycetes	0.7396	Tremellales	0.6361	Bulleribasidiaceae	0.547	Vishniacozyma	0.4704	unknown	0	Vishniacozyma victoriae	MK793829.1	5e-126	100	100	Vishniacozyma sp.
OTU9	506.173	-1.48836	0.358411	0.000347809	Fungi	1	Basidiomycota	0.57	Tremellomycetes	0.3249	Filobasidiales	0.1787	Filobasidiaceae	0.0983	Filobasidium	0.0541	Filobasidium_floriforme_SH2525150.08FU	0.0292	Filobasidium floriforme	KT809035.1	5e-126	100	100	Filobasidium sp.
OTU11	460.931	-1.88602	0.409562	5.23915e-05	Fungi	1	Basidiomycota	0.99	Tremellomycetes	0.9801	Filobasidiales	0.9703	Filobasidiaceae	0.9606	Filobasidium	0.951	Filobasidium_wieringae_SH1631613.08FU	0.9415						Filobasidium sp.
OTU14	394.162	-1.23269	0.332374	0.0020347	Fungi	1	Basidiomycota	0.75	Tremellomycetes	0.5625	Filobasidiales	0.4219	Filobasidiaceae	0.3164	Filobasidium	0.2373	Filobasidium_floriforme_SH2525150.08FU	0.178	Filobasidium floriforme	KT809070.1	2e-124	100	99.6	Filobasidium sp.
OTU61	221.737	-2.62808	0.535127	1.27773e-05	Fungi	1	Basidiomycota	1	Tremellomycetes	1	Tremellales	1	Bulleribasidiaceae	1	Vishniacozyma	1	Vishniacozyma_carnescens_SH1528208.08FU	0.71						Vishniacozyma p.
OTU19	155.095	-4.05238	0.623751	2.60501e-09	Fungi	1	Basidiomycota	0.97	Tremellomycetes	0.9312	Tremellales	0.8846	Phaeotremellaceae	0.8316	Gelidatrema	0.7817	Gelidatrema_spencermartinsiae_SH1557911.08FU	0.7348						Gelidatrema sp.
OTU22	149.675	-2.42569	0.481792	7.14958e-06	Fungi	1	Basidiomycota	0.99	unknown	0	unknown	0	unknown	0	unknown	0	unknown	0						Basidiomycota
OTU20	137.281	-1.998	0.3947	6.58397e-06	Fungi	1	Basidiomycota	1	Tremellomycetes	1	Filobasidiales	1	Filobasidiaceae	1	Filobasidium	1	Filobasidium_chernovii_SH1820842.08FU	0.93						Filobasidium sp.
OTU27	79.8586	-1.96742	0.613362	0.0106244	Fungi	1	Basidiomycota	1	Tremellomycetes	0.99	Tremellales	0.9801	Bulleraceae	0.7841	Genolevuria	0.6194	Genolevuria_amylolytica_SH1574509.08FU	0.3593	Genolevuria amylolytica	KY103459.1	1e-117	100	98	Genolevuria sp.
OTU28	54.4598	-2.88248	0.88779	0.00956261	Fungi	1	Basidiomycota	0.94	Tremellomycetes	0.846	Tremellales	0.7191	Bulleraceae	0.3811	Genolevuria	0.202	unknown	0	Genolevuria bromeliarum	KY103461.1	5e-96	100	92.61	Genolevuria	*
OTU24	45.9561	-2.46754	0.721047	0.00525995	Fungi	1	unknown	0	unknown	0	unknown	0	unknown	0	unknown	0	unknown	0						Fungi
OTU644	41.4637	-5.66865	0.849665	1.07094e-09	Fungi	1	Basidiomycota	0.86	Tremellomycetes	0.7396	Tremellales	0.6361	Bulleribasidiaceae	0.5406	Vishniacozyma	0.4596	unknown	0	Vishniacozyma victoriae	HG994958.1	5e-116	100	97.6	Vishniacozyma sp.
OTU29	34.1675	-1.55189	0.508	0.0154554	Fungi	1	Basidiomycota	1	Tremellomycetes	0.99	Tremellales	0.9801	Tremellaceae	0.8135	Bulleromyces	0.6752	Bulleromyces_albus_SH1574527.08FU	0.5604	Bullera alba	MK267490.1	5e-126	100	100	Bullera sp.
OTU32	22.6248	-3.7978	0.866984	0.000136725	Fungi	1	Basidiomycota	1	Tremellomycetes	1	Tremellales	1	Bulleribasidiaceae	0.72	Dioszegia	0.5184	unknown	0	Dioszegia crocea	MN128839.1	5e-126	100	100	Dioszegia sp.
OTU31	17.5425	-2.2337	0.702946	0.0107758	Fungi	1	unknown	0	unknown	0	unknown	0	unknown	0	unknown	0	unknown	0						Fungi
OTU36	14.6756	-1.93955	0.74257	0.0477945	Fungi	1	Basidiomycota	0.9	Tremellomycetes	0.81	Filobasidiales	0.729	Filobasidiaceae	0.6561	Filobasidium	0.5905	Filobasidium_oeirense_SH2076848.08FU	0.5314	Filobasidium oeirense	KY103438.1	5e-126	100	100	Filobasidium sp.
OTU44	9.3519	-4.17485	0.991678	0.000282166	Fungi	1	Basidiomycota	1	unknown	0	unknown	0	unknown	0	unknown	0	unknown	0						Basidiomycota
OTU66	5.45652	-10.8506	1.86308	1.21627e-07	Fungi	1	Basidiomycota	1	Exobasidiomycetes	1	Entylomatales	1	unknown	0	unknown	0	unknown	0						Entylomatales
OTU71	4.03368	-2.96865	1.00172	0.0203267	Fungi	1	Basidiomycota	0.98	Tremellomycetes	0.9604	Tremellales	0.9412	unknown	0	unknown	0	unknown	0						Tremellales
OTU103	2.20329	-15.0756	1.62036	3.43923e-18	Fungi	1	Ascomycota	0.99	Sordariomycetes	0.9801	Hypocreales	0.9605	unknown	0	unknown	0	unknown	0						Hypocreales
OTU596	0.7974	-16.607	4.63761	0.00310571	Fungi	1	Basidiomycota	0.85	Tremellomycetes	0.289	unknown	0	unknown	0	unknown	0	unknown	0						Basidiomycota
OTU167	0.485165	-22.2416	3.6229	2.34095e-08	Fungi	1	Basidiomycota	0.91	Tremellomycetes	0.8281	Tremellales	0.7536	Bulleribasidiaceae	0.6481	Vishniacozyma	0.5573	Vishniacozyma_foliicola_SH1893248.08FU	0.3456	Vishniacozyma sp.	MK050335.1	2e-124	100	99.6	Vishniacozyma sp.	*
Bacterial 16S rRNA gene
	DESeq2 Analysis				UTAX taxonomical annotation														BLASTn taxonomical annotation (June 2021)
OTU ID	Mean normalised count	log2(Fold Change)	Standard Error	Adjusted p value (BH)	Division	confidence for Division	Phylum	confidence for Phylum	Class	confidence for Class	Order	confidence for Order	Family	confidence for Family	Genus	confidence for Genus	Species	confidence for Species	Top hit	Accession	e-value	Query coverage	% Identity	Assigned Taxon	Not found in the comparison Resistant vs Susceptible cultivars
Higher relative abundance in Robusta 5
OTU61	0.0376274	17.8338	5.55643	0.0082884	Bacteria	1	Actinobacteria	1	Actinobacteria	1	Actinomycetales	1	Micrococcaceae	1	Rothia	1	unknown	0						Rothia sp.	*
Lower relative abundance in Robusta 5
OTU3	80.4108	-8.28265	0.895297	5.87739e-19	Bacteria	1	Proteobacteria	1	Alphaproteobacteria	1	Sphingomonadales	1	Sphingomonadaceae	1	Sphingomonas	1	unknown	0						Sphingomonas sp.
OTU8	56.4326	-6.63676	0.760837	5.74495e-17	Bacteria	1	Proteobacteria	1	Alphaproteobacteria	1	Sphingomonadales	1	Sphingomonadaceae	1	Sphingomonas	1	unknown	0						Sphingomonas sp.
OTU4	26.2152	-5.90542	0.821318	1.14322e-11	Bacteria	1	Actinobacteria	1	Actinobacteria	1	Actinomycetales	1	Microbacteriaceae	1	Curtobacterium	0.58	unknown	0	Curtobacterium sp.	LC546438.1	0	100	100	Curtobacterium sp.
OTU7	16.6413	-5.36958	0.806898	4.30186e-10	Bacteria	1	Proteobacteria	1	Betaproteobacteria	1	Burkholderiales	1	Oxalobacteraceae	1	Massilia	0.81	unknown	0						Massilia sp.
OTU5	16.0812	-2.75578	0.531177	2.5027e-06	Bacteria	1	Proteobacteria	1	Gammaproteobacteria	1	Pseudomonadales	1	Pseudomonadaceae	1	Pseudomonas	1	unknown	0						Pseudomonas sp.
OTU45	13.6306	-3.02662	0.610384	7.01929e-06	Bacteria	1	Proteobacteria	1	Gammaproteobacteria	1	Pseudomonadales	1	Pseudomonadaceae	1	Pseudomonas	1	unknown	0						Pseudomonas sp.
OTU13	13.4922	-21.0788	1.10504	4.30794e-79	Bacteria	1	Bacteroidetes	1	Cytophagia	1	Cytophagales	1	Cytophagaceae	1	Hymenobacter	1	unknown	0						Hymenobacter sp.
OTU17	8.47565	-4.44465	1.13707	0.000702084	Bacteria	1	Bacteroidetes	1	Cytophagia	1	Cytophagales	1	Cytophagaceae	1	Hymenobacter	1	unknown	0						Hymenobacter sp.
OTU18	7.93629	-4.61565	1.12178	0.000316282	Bacteria	1	Bacteroidetes	1	Cytophagia	1	Cytophagales	1	Cytophagaceae	1	Hymenobacter	1	unknown	0						Hymenobacter sp.
OTU6	7.12594	-4.43258	0.894814	7.01929e-06	Bacteria	1	Actinobacteria	1	Actinobacteria	1	Actinomycetales	1	Microbacteriaceae	1	Frondihabitans	0.75	unknown	0						Frondihabitans sp.
OTU9	6.97845	-3.74892	0.876196	0.000166105	Bacteria	1	Proteobacteria	1	Alphaproteobacteria	1	Rhizobiales	1	Methylobacteriaceae	0.99	Methylobacterium	0.9801	unknown	0						Methylobacterium sp.
OTU33	6.41402	-4.29762	1.11743	0.000848475	Bacteria	1	Bacteroidetes	1	Cytophagia	1	Cytophagales	1	Cytophagaceae	1	Hymenobacter	1	unknown	0						Hymenobacter sp.
OTU16	5.81747	-3.07219	0.926734	0.00606987	Bacteria	1	Proteobacteria	1	Alphaproteobacteria	1	Rhizobiales	0.99	Rhizobiales_incertae_sedis	0.1188	Bauldia	0.0143	unknown	0						Rhizobiales
OTU10	3.87688	-20.8012	1.19206	1.83173e-66	Bacteria	1	Proteobacteria	1	Alphaproteobacteria	1	Rhizobiales	1	Methylobacteriaceae	1	Methylobacterium	1	unknown	0						Methylobacterium sp.
OTU29	3.21688	-3.44214	1.23587	0.0315032	Bacteria	1	Bacteroidetes	1	Cytophagia	1	Cytophagales	1	Cytophagaceae	1	Hymenobacter	1	unknown	0						Hymenobacter sp.
OTU24	1.71805	-2.73176	1.05153	0.0497117	Bacteria	1	Proteobacteria	0.92	Deltaproteobacteria	0.7268	Desulfuromonadales	0.1308	Geobacteraceae	0.0222	Geobacter	0.0038	unknown	0						Deltaproteobacteria	*
OTU103	1.07784	-17.8599	1.92115	5.13066e-19	Bacteria	1	Bacteroidetes	1	Cytophagia	1	Cytophagales	1	Cytophagaceae	1	Hymenobacter	1	unknown	0						Hymenobacter sp.
OTU23	1.00781	-2.46674	0.905646	0.0360115	Bacteria	1	Cyanobacteria/Chloroplast	1	Chloroplast	0.84	unknown	0	Chloroplast	0.7056	Streptophyta	0.4304	unknown	0						Chloroplast	*
OTU51	0.668551	-15.554	2.6157	3.63172e-08	Bacteria	1	Proteobacteria	1	Betaproteobacteria	0.91	Burkholderiales	0.819	Burkholderiales_incertae_sedis	0.4832	Mitsuaria	0.0918	unknown	0	Burkholderiales	KR922299.1	0	100	99.3	Burkholderiales	*
